# Supplementary material for: Design, Optimization, Manufacture and Characterization of Milbemycin Oxime Nanoemulsions
Source: Pharmaceutics. 2025 Feb 22;17(3):289. doi: 10.3390/pharmaceutics17030289 (PMC11944943; doi:10.3390/pharmaceutics17030289)
Supplement: Supplementary file 1 [file pharmaceutics-17-00289-s001.zip]

Archive with 1 entries (1 files):
- pharmaceutics-3449616-supplementary.pdf
